# Supplementary material for: Exploring C-peptide loss in type 1 diabetes using growth curve analysis
Source: PLoS One. 2018 Jul 3;13(7):e0199635. doi: 10.1371/journal.pone.0199635 (PMC6029769; doi:10.1371/journal.pone.0199635)
Supplement: S1 File — Containing Tables A, B and C and Fig A. (ZIP) [file pone.0199635.s001.zip]

Archive with 3 entries (2 files):
- Online-only Supplemetal Materials.docx
- __MACOSX/
- __MACOSX/._Online-only Supplemetal Materials.docx
